# Supplementary material for: Vitamin C Maintenance against Cell Growth Arrest and Reactive Oxygen Species Accumulation in the Presence of Redox Molecular Chaperone hslO Gene
Source: Int J Mol Sci. 2022 Oct 24;23(21):12786. doi: 10.3390/ijms232112786 (PMC9659236; doi:10.3390/ijms232112786)
Supplement: Supplementary file 1 [file ijms-23-12786-s001.zip]

Archive with 1 entries (1 files):
- ijms-1938551-supplementary.pdf
